# Supplementary material for: A Cylindrical Molding Method for the Biofabrication of Plane-Shaped Skeletal Muscle Tissue
Source: Micromachines (Basel). 2021 Nov 17;12(11):1411. doi: 10.3390/mi12111411 (PMC8625600; doi:10.3390/mi12111411)
Supplement: Supplementary file 1 [file micromachines-12-01411-s001.zip]

Archive with 2 entries (2 files):
- Movie S1.mp4
- Supplementary_Materials.pdf
